# Supplementary material for: Examination of In Vivo Mutations in VP4 (VP8*) of the Rotarix® Vaccine from Shedding of Children Living in the Amazon Region
Source: Viruses. 2026 Jan 3;18(1):70. doi: 10.3390/v18010070 (PMC12846572; doi:10.3390/v18010070)
Supplement: Supplementary file 1 [file viruses-18-00070-s001.zip]

Archive with 1 entries (1 files):
- viruses-4045225-supplementary.pdf
